# Supplementary material for: Metabolic Engineering of Komagataella phaffii for Xylose Utilization from Cellulosic Biomass
Source: Molecules. 2024 Dec 2;29(23):5695. doi: 10.3390/molecules29235695 (PMC11643697; doi:10.3390/molecules29235695)
Supplement: Supplementary file 1 [file molecules-29-05695-s001.zip]

Archive with 1 entries (1 files):
- molecules-3319275-supplementary.pdf
